# Supplementary material for: Acrylamide Neurotoxicity Studies in Caenorhabditis elegans Model
Source: Antioxidants (Basel). 2025 May 27;14(6):641. doi: 10.3390/antiox14060641 (PMC12189583; doi:10.3390/antiox14060641)
Supplement: Supplementary file 1 [file antioxidants-14-00641-s001.zip]

Archive with 1 entries (1 files):
- antioxidants-3597452-supplementary.pdf
